# Supplementary material for: Relationship between Multimorbidity and Quality of Life in a Primary Care Setting: The Mediating Role of Dyspnea
Source: J Clin Med. 2022 Jan 27;11(3):656. doi: 10.3390/jcm11030656 (PMC8837036; doi:10.3390/jcm11030656)
Supplement: Supplementary file 1 [file jcm-11-00656-s001.zip]

Archive with 1 entries (1 files):
- jcm-1542717-supplementary.pdf
